# Supplementary material for: Observation of Palatal Wound Healing Process Following Various Degrees of Mucoperiosteal and Bone Trauma in a Young Rat Model
Source: Biology (Basel). 2022 Jul 29;11(8):1142. doi: 10.3390/biology11081142 (PMC9405411; doi:10.3390/biology11081142)
Supplement: Supplementary file 1 [file biology-11-01142-s001.zip]

Archive with 1 entries (1 files):
- biology-1814111-supplementary.pdf
